# Supplementary material for: Biliopancreatic Endoscopy in Altered Anatomy
Source: Medicina (Kaunas). 2021 Sep 25;57(10):1014. doi: 10.3390/medicina57101014 (PMC8537222; doi:10.3390/medicina57101014)
Supplement: Supplementary file 1 [file medicina-57-01014-s001.zip]

Archive with 1 entries (1 files):
- medicina-1372147-supplementary.pdf
